# Supplementary material for: Prenatal Alcohol Exposure and Transient Systemic Hypoxia–Ischemia Result in Subtle Alterations in Dendritic Complexity in Medial Frontal Cortical Neurons in Juvenile and Young Adult Rat Offspring in a Pilot Study
Source: Cells. 2024 Nov 30;13(23):1983. doi: 10.3390/cells13231983 (PMC11640287; doi:10.3390/cells13231983)
Supplement: Supplementary file 1 [file cells-13-01983-s001.zip]

Archive with 2 entries (2 files):
- Figure S1.pdf
- Supplemental Tables.pdf
